# Supplementary material for: Spectinamides are effective partner agents for the treatment of tuberculosis in multiple mouse infection models
Source: J Antimicrob Chemother. 2016 Dec 13;72(3):770–7. doi: 10.1093/jac/dkw467 (PMC5400088; doi:10.1093/jac/dkw467)
Supplement: Supplementary Data [file dkw467_Supplementary_Data.zip]

Archive with 1 entries (1 files):
- Supplementary_Data.doc
